# Supplementary material for: Association of Circadian Clock Gene Expression with Glioma Tumor Microenvironment and Patient Survival
Source: Cancers (Basel). 2021 Jun 2;13(11):2756. doi: 10.3390/cancers13112756 (PMC8199552; doi:10.3390/cancers13112756)
Supplement: Supplementary file 1 [file cancers-13-02756-s001.zip]

Archive with 1 entries (1 files):
- cancers-1242428-supplementary.pdf
